# Supplementary material for: High Intrinsic Expression of P-glycoprotein and Breast Cancer Resistance Protein in Canine Mammary Carcinomas Regardless of Immunophenotype and Outcome
Source: Animals (Basel). 2021 Mar 2;11(3):658. doi: 10.3390/ani11030658 (PMC8001331; doi:10.3390/ani11030658)
Supplement: Supplementary file 1 [file animals-11-00658-s001.zip]

Archive with 2 entries (2 files):
- Table S2ML.xlsx
- Table S1ML.xlsx
