# Supplementary material for: High Intrinsic Expression of P-glycoprotein and Breast Cancer Resistance Protein in Canine Mammary Carcinomas Regardless of Immunophenotype and Outcome
Source: Animals (Basel). 2021 Mar 2;11(3):658. doi: 10.3390/ani11030658 (PMC8001331; doi:10.3390/ani11030658)
Supplement: Supplementary file 1 [file animals-11-00658-s001.zip › Table S2ML.xlsx]

## Sheet: Results of Allred scoring syste
Results of Allred scoring system (adapted to the dog in accordance with Peña, L. et al., Vet Pathol. 2014;51(1):127–145.3)
	PR evaluation luminal cells			PR evaluation myoepithelial cells			ER alpha evaluation luminal cells			ERalpha evaluation myoepithelial cells
ID-No	Total score PR luminal cells	Percentage of cells labeling	Intensity Score	Total score PR myoepithelial cells	Percentage of cells labeling	Intensity Score	Total score ER alpha luminal cells	Percentage of cells labeling	Intensity Score	Total score ER alpha myoepithelial cells	Percentage of cells labeling	Intensity Score
1	na	na	na	na	na	na	na	na	na	na	na	na
2	4	3	1				0	0	0	0	0	0
3	0	0	0				0	0	0
4	0	0	0	0	0	0	0	0	0	4	2	2
5	0	0	0	0	0	0	4	3	1	3	2	1
6	na	na	na				5	3	2
7	4	3	1	3	2	1	6	4	2	6	4	1
8	na	na	na	na	na	na	6	3	3	6	3	3
9	0	0	0	0	0	0	4	2	2	0	0	0
10	0	0	0	0	0	0	5	3	2	4	2	2
11	na	na	na				0	0	0
12	na	na	na	0	0	0	0	0	0
13	na	na	na				0	0	0
15	3	2	1				5	3	2
16	2	1	1	0	0	0	2	1	1	2	1	1
17	2	1	1	2	1	1	0	0	0	0	0	0
18	0	0	0				5	3	2
19	0	0	0				0	0	0
20	na	na	na	na	na	na	3	2	1	3	2	1
21	na	na	na				3	2	1
22	0	0	0	0	0	0	4	3	1	4	3	1
23	2	1	1	0	0	0	6	4	2	6	4	2
24	2	1	1	0	0	0	2	1	1	2	1	1
25	0	0	0	0	0	0	4	3	1	4	3	1
26	na	na	na	0	0	0	0	0	0	0	0	0
27	0	0	0				6	4	2
28	0	0	0	0	0	0	5	3	2	3	2	1
29	0	0	0				0	0	0
30	0	0	0				0	0	0
31	0	0	0	0	0	0	6	3	3	6	3	3
32	0	0	0	0	0	0	0	0	0	0	0	0
33	2	1	1	0	0	0	na	na	na	na	na	na
34	na	na	na				3	1	2
35	0	0	0	0	0	0	0	0	0	0	0	0
36	0	0	0	0	0	0	0	0	0	0	0	0
37	0	0	0				4	3	1
38	0	0	0	0	0	0	6	4	2	6	4	2
39	na	na	na	na	na	na	na	na	na	na	na	na
41	0	0	0	0	0	0	6	4	2	6	4	2
40	na	na	na	na	na	na	na	na	na	na	na	na
42	6	4	2	0	0	0	8	5	3	3	2	1
43	0	0	0	0	0	0	6	4	2	5	3	2
44	na	na	na				8	5	3
45	2	2	1	0	0		na	na	na	na	na	na
46	4	2	2				0	0	0
47	0	0	0	0	0	0	0	0	0	0	0	0
48	0	0	0	0	0	0	5	4	1	5	4	1
49	0	0	0				0	0	0
50	0	0	0				6	5	1
Black filling: simple carcinoma with no proliferated myoepithelium
na: not available due to inconsistent IHC staining
Percentage of cells labelling score:
Score 0, no labelling
Score 1, <1% (<1/100)
Score 2, 1%–10% (1/100–1/10)
Score 3, 10%–33% (1/10–1/3)
Score 4, 33%–66% (1/3–2/3)
Score 5, >66% (>2/3)
Intesnsity score:
Score 0, absent
Score 1, weak
Score 2, moderate
Score 3, strong
Total score = Percentage of cells labelling score + Intensity score (0 and 2 to 8)
