# Supplementary material for: High Intrinsic Expression of P-glycoprotein and Breast Cancer Resistance Protein in Canine Mammary Carcinomas Regardless of Immunophenotype and Outcome
Source: Animals (Basel). 2021 Mar 2;11(3):658. doi: 10.3390/ani11030658 (PMC8001331; doi:10.3390/ani11030658)
Supplement: Supplementary file 1 [file animals-11-00658-s001.zip › Table S1ML.xlsx]

## Sheet: Additional material table 1
ID-No	Histotype	PGP	BCRP	CK 5/6	EGFR	PR lum	ER lum	HER-2	Ki67 index (%)	Histologic Grade	Size mm	sex	Age	Immunophenotype Nielsen	MDR*	Days survival	Dead/Alive/Other cause	Lymph Node Metastases	Systemic Metastases	Stage - TNM system §
1	Mixed Carcinoma	na	na	na	1	na	na	2	9.27	1	10	f	7.25	na	na	1547	a	Absent	Absent	I
2	Invasive Micropapillary Carcinoma	1	1	1	1	3	0	2	na	2	20	f	10	na	coex	na	o	na	na	na
3	Lipid-rich	2	2	0	0	0	0	0	60.93	3	50	f	5.083	Triple-negative non basal-like	coex	1617	a	Absent	Absent	II
4	Simple Tubulopapillary carcinoma	1	1	0	1	0	0	1	3.02	1	25	f	11.083	Triple-negative non basal-like	coex	365	d	Absent	Absent	I
5	Mixed Carcinoma	2	1	1	1	0	3	3	4.12	1	na	f	8.5	HER2-overexpressing	coex	719	a	Absent	Absent	na
6	Complex Carcinoma	0	1	1	0	na	3	3	18.46	1	10	f	10	HER2-overexpressing	BCRP+	799	a	Absent	na	V
7	Complex Carcinoma	0	1	1	1	3	4	1	3.6	1	na	f	na	Luminal A	BCRP+	na	na	na	na	na
8	Complex Carcinoma	1	2	1	1	na	3	3	14.84	1	10	s	10.083	HER2-overexpressing	coex	na	na	na	na	na
9	Mixed Carcinoma	2	1	1	1	0	2	2	8.49	1	20	s	9.167	Triple-negative basal-like	coex	na	na	na	na	na
10	Intraduttal papillary carcinoma	0	2	1	1	0	3	2	29.19	2	na	f	5.333	Luminal A	BCRP+	773	d	na	Disseminated, Multiple Organs	V
11	Simple Solid Carcinoma	1	0	0	0	na	0	1	38	3	na	s	10	na	Pgp+	na	d	Present	Absent	IV
12	Simple Solid Carcinoma	1	0	0	0	na	0	2	55	3	na	s	10	na	Pgp+	na	d	Present	Absent	IV
13	Comedocarcinoma	0	0	0	na	na	0	1	na	3	na	s	10	na	0	na	d	Present	Absent	IV
14	Simple Solid Carcinoma	0	0	1	0	na	0	1	57.01	3	na	s	10	na	0	na	d	Present	Absent	IV
15	Complex Carcinoma	2	1	1	1	2	3	1	11	1	5	f	9.5	Luminal A	coex	1255	a	na	na	na
16	Simple Tubular Carcinoma	1	1	0	0	1	1	1	57	1	40	f	9.583	Triple-negative non basal-like	coex	na	na	Present	Absent	IV
17	Complex Carcinoma	0	0	0	1	1	0	1	20.16	2	15	f	4.666	Triple-negative basal-like	0	na	na	na	na	na
18	Simple Tubulopapillary carcinoma	1	2	0	1	0	3	0	5	1	20	s	10	Luminal A	coex	960	d	na	na	na
19	Invasive Micropapillary Carcinoma	1	1	0	0	0	0	1	31	3	20	f	9.666	Triple-negative non basal-like	coex	na	na	Present	Absent	IV
20	Complex Carcinoma	2	2	1	0	na	2	1	16	2	8	s	5	na	coex	na	na	na	na	na
21	Complex Carcinoma	0	1	0	0	na	2	2	17	2	10	s	5	na	BCRP+	na	na	na	na	na
22	Simple Tubulopapillary carcinoma	1	1	0	0	0	3	0	1	1	7	s	12	Luminal A	coex	na	na	na	na	na
23	Complex Carcinoma	0	2	0	1	1	4	3	12.45	2	50	f	10.25	HER2-overexpressing	BCRP+	1303	a	na	na	na
24	Complex Carcinoma	0	0	0	1	1	1	1	16	2	30	f	9	Triple-negative basal-like	0	978	a	na	na	na
25	Simple Solid Carcinoma	0	0	na	na	0	3	1	na	3	20	s	10.5	na	0	na	na	na	na	na
26	Simple Solid Carcinoma	0	2	0	0	na	0	1	33	3	23	s	10	na	BCRP+	na	na	na	na	na
27	Inflammatory Carcinoma	0	0	0	1	0	4	1	38	na	na	f	na	Luminal B	0	na	na	na	na	na
28	Mixed Carcinoma	0	2	1	1	0	3	3	38.89	2	na	s	6.166	HER2-overexpressing	BCRP+	na	na	na	na	na
29	Simple Solid Carcinoma	0	0	0	0	0	0	0	40	3	na	f	9	Triple-negative non basal-like	0	549	d	na	na	na
30	Simple Solid Carcinoma	2	2	0	0	0	0	0	34	2	na	f	9	Triple-negative non basal-like	coex	549	d	na	na	na
31	Complex Carcinoma with adenosquamous differentiation	2	2	0	0	0	3	1	7	1	13	f	12	Luminal A	coex	1045	a	na	na	na
32	Simple Tubulopapillary carcinoma	0	0	0	1	0	0	1	32.18	1	na	f	12.083	Triple-negative basal-like	0	na	na	na	na	na
33	Complex Carcinoma	1	1	0	1	1	na	1	8	1	20	s	na	na	coex	na	na	na	na	na
34	Simple Solid Carcinoma	1	2	0	0	na	1	1	36	3	50	f	8	na	coex	706	a	na	na	na
35	Inflammatory Carcinoma	0	1	1	1	0	0	1	57.49	na	30	s	14	Triple-negative basal-like	BCRP+	59	d	na	na	na
36	Simple Solid Carcinoma	0	1	1	0	0	0	2	10.6	3	na	s	10.75	Triple-negative basal-like	BCRP+	1180	a	na	na	na
37	Simple Solid Carcinoma	1	1	1	1	0	3	0	38.33	3	na	s	10	Luminal B	coex	na	na	Present	na	IV
38	Simple Tubular Carcinoma	2	2	1	1	0	4	3	18.83	1	na	s	10	HER2-overexpressing	coex	764	a	Absent	Absent	na
39	Simple Tubulopapillary carcinoma	na	na	na	na	na	na	3	5.85	3	na	f	14.917	HER2-overexpressing	na	279	d	na	na	na
40	Complex Carcinoma	0	na	na	na	na	na	3	na	1	na	f	7	HER2-overexpressing	na	960	a	Absent	Absent	na
41	Complex Carcinoma	1	2	1	1	0	4	2	17.62	2	na	f	11	Luminal A	coex	na	na	na	na	na
42	Simple Solid Carcinoma	0	2	1	0	4	5	3	23.84	2	na	f	14.583	HER2-overexpressing	BCRP+	na	o	na	na	na
43	Simple Solid Carcinoma	2	2	1	0	0	4	1	50.92	3	na	f	12	Luminal B	coex	130	d	na	Pulmonary	V
44	Comedocarcinoma	0	2	1	na	na	5	2	37.6	3	na	f	11.25	Luminal B	BCRP+	87	d	na	na	na
45	Mixed Carcinoma	2	1	0	1	2	na	2	14.42	1	50	s	12.917	na	coex	na	o	na	na	na
46	Mixed Carcinoma	0	0	0	1	2	0	2	21.7	2	na	f	13.583	Luminal A	0	65	d	na	Pulmonary	V
47	Complex Carcinoma	1	1	1	1	0	0	2	24.04	1	50	s	11.917	Triple-negative basal-like	coex	477	d	na	na	na
48	Simple Tubulopapillary carcinoma	1	2	1	na	0	4	1	29.5	2	50	s	11.917	Luminal A	coex	477	d	na	na	na
49	Complex Carcinoma	0	0	0	1	0	0	2	21.72	1	na	f	5	Triple-negative basal-like	0	93	o	na	Pulmonary	V
50	Comedocarcinoma	0	2	1	0	0	5	1	53.69	3	na	f	12.333	Luminal B	BCRP+	739	a	na	na	na
	IHC Positivity treshold	≥1 positive	≥1 positive	≥1 positive	≥1 positive	≥3 positive	≥3 positive	3=positive
	*coex: expression of both P-gp and BCRP in the same tumour
	na: not available
	§: Owen, L.N. (1980) TNM Classification of Tumours in Domestic Animals. World Health Organization, Geneva.
